# Supplementary material for: Genetic Basis of the Antioxidant and Serum Enzyme Activities of the Large Yellow Croaker Larimichthys crocea Under Stress in an Experimental Simulation of Natural Winter Water Cooling
Source: Antioxidants (Basel). 2025 Oct 20;14(10):1260. doi: 10.3390/antiox14101260 (PMC12561848; doi:10.3390/antiox14101260)
Supplement: Supplementary file 1 [file antioxidants-14-01260-s001.zip]

Archive with 1 entries (1 files):
- antioxidants-3882751-supplementary.pdf
